# Supplementary material for: A Broad-Spectrum Monoclonal Antibody-Based Heterologous ic-ELISA for the Detection of Multiple Pyrethroids in Water, Milk, Celery, and Leek
Source: Foods. 2025 Feb 24;14(5):768. doi: 10.3390/foods14050768 (PMC11898949; doi:10.3390/foods14050768)
Supplement: Supplementary file 1 [file foods-14-00768-s001.zip]

Archive with 1 entries (1 files):
- foods-3457936-supplementary.pdf
